# Supplementary material for: Investigating the influence of eco-friendly approaches on saline soil traits and growth of common bean plants (Phaseolus vulgaris L.)
Source: PeerJ. 2024 Aug 28;12:e17828. doi: 10.7717/peerj.17828 (PMC11365486; doi:10.7717/peerj.17828)
Supplement: Supplemental Information 2 [file peerj-12-17828-s002.txt]

                      Breakdown of Means and Other Descriptive Statistics                     1
                                                                 21:40 Sunday, February 7, 2024

-------------------------------- Effect=CHITOSAN_FOLIAR_SPRAY ---------------------------------

         Chitosan           Std.            Std.             Std.            Std.
          foliar    Mean    Dev.  Mean of  Dev. of Mean of Dev. of Mean of Dev. of Mean of
Mulching  spray    of EC   of EC    SOC      SOC    AVA_N   AVA_N   AVA_P   AVA_P   AVA_K

           Ch0    7.60833 0.26754 0.65884 0.064471 32.3179 3.73191 15.3000 2.06237 251.028
           Ch1    7.47000 0.26045 0.66850 0.059418 33.3482 4.03739 14.7444 2.00292 251.858
           Ch2    7.40500 0.27917 0.67560 0.060661 33.4425 3.91627 14.6566 2.04413 252.087
           Ch3    7.34917 0.27271 0.68952 0.079485 33.5871 4.43430 14.5476 2.00272 252.261

         Chitosan   Std.            Std.            Std.            Std.  Mean of
          foliar  Dev. of Mean of Dev. of Mean of Dev. of Mean of Dev. of  PLANT_ Std. Dev. of
Mulching  spray    AVA_K    SWC     SWC     TBC     TBC     TFC     TFC    HEIGHT PLANT_HEIGHT

           Ch0    32.1939 31.1488 2.88836 6.63750 0.95418  3.4275 0.78483 23.9167    1.56660
           Ch1    32.2726 30.8729 3.03093 7.09667 0.73994  3.0250 0.77838 28.4583    2.01470
           Ch2    32.4465 30.7155 2.91822 7.25750 0.76259  2.9200 0.83384 28.7167    1.85905
           Ch3    32.5909 30.5099 2.84799 7.31250 0.75570  2.8475 0.82988 28.9333    1.77115

         Chitosan               Std. Dev.             Std. Dev.                       Mean of
          foliar    Mean of         of       Mean of      of     Mean of   Std. Dev.   SEED_
Mulching  spray   CHLOROPHYLL  CHLOROPHYLL  SHOOT_FW   SHOOT_FW  ROOT_FW  of ROOT_FW   YIELD

           Ch0      40.2325      2.32902     30.5542   2.35474    7.9750    1.09974   1543.35
           Ch1      46.2833      2.78992     35.5550   2.61441   10.5808    1.24252   1918.60
           Ch2      45.4583      3.16893     35.9742   2.51130   10.9075    1.24608   1933.91
           Ch3      47.6500      2.67439     36.2458   2.42270   11.3600    1.02841   2030.93

         Chitosan  Std. Dev.
          foliar      of        Mean of     Std. Dev. of    Mean of   Std. Dev. of    Mean of
Mulching  spray   SEED_YIELD _N_PRECENTAGE _N_PRECENTAGE P_PRECENTAGE P_PRECENTAGE K_PRECENTAGE

           Ch0      251.906     2.74317       0.44728       0.44079      0.08228      2.23258
           Ch1      249.037     3.14295       0.33383       0.58771      0.07220      2.60367
           Ch2      248.056     3.35549       0.30885       0.65480      0.08944      2.81219
           Ch3      264.856     3.53240       0.32621       0.70457      0.10655      2.95915

         Chitosan
          foliar  Std. Dev. of       Mean of        Std. Dev. of
Mulching  spray   K_PRECENTAGE    NA_PRECENTAGE    NA_PRECENTAGE

           Ch0       0.47307         0.49915          0.091903
           Ch1       0.29227         0.38440          0.039484
           Ch2       0.32926         0.33647          0.039855
           Ch3       0.37513         0.29781          0.034425
                      Breakdown of Means and Other Descriptive Statistics                     2
                                                                 21:40 Sunday, February 7, 2024

--------------------------------------- Effect=MULCHING ---------------------------------------

         Chitosan           Std.            Std.             Std.            Std.
          foliar    Mean    Dev.  Mean of  Dev. of Mean of Dev. of Mean of Dev. of Mean of
Mulching  spray    of EC   of EC    SOC      SOC    AVA_N   AVA_N   AVA_P   AVA_P   AVA_K

  RSM             7.51417 0.17901 0.69461 0.022277 36.3344 1.59596 16.8919 0.93169 266.132
  SDM             7.39583 0.18268 0.75696 0.037387 35.4975 1.99907 16.1023 0.87131 283.554
  UNM             7.76833 0.17683 0.59753 0.019982 27.2573 1.48927 12.5725 0.72799 201.187
  WPM             7.15417 0.14969 0.64337 0.023782 33.6066 1.54398 13.6819 1.12443 256.360

         Chitosan   Std.            Std.            Std.            Std.  Mean of
          foliar  Dev. of Mean of Dev. of Mean of Dev. of Mean of Dev. of  PLANT_ Std. Dev. of
Mulching  spray    AVA_K    SWC     SWC     TBC     TBC     TFC     TFC    HEIGHT PLANT_HEIGHT

  RSM             5.76679 29.6341 0.74574 7.44917 0.32592   3.15  0.80244 28.8917    2.38307
  SDM             1.54691 32.9418 1.55458 7.97500 0.22484   2.40  0.72536 28.1833    2.35172
  UNM             1.26621 27.1350 1.32146 5.91917 0.44629   3.61  0.55881 24.8083    2.11465
  WPM             3.92181 33.5362 0.60605 6.96083 0.23204   3.06  0.72717 28.1417    2.30551

         Chitosan               Std. Dev.             Std. Dev.                       Mean of
          foliar    Mean of         of       Mean of      of     Mean of   Std. Dev.   SEED_
Mulching  spray   CHLOROPHYLL  CHLOROPHYLL  SHOOT_FW   SHOOT_FW  ROOT_FW  of ROOT_FW   YIELD

  RSM               46.8600      3.57544     36.3408   2.64471   11.3525    1.43142   2003.96
  SDM               46.0450      3.17537     36.1583   2.52933   10.6983    1.58298   1991.03
  UNM               40.8442      2.77447     30.7275   2.50186    8.5750    1.31151   1450.45
  WPM               45.8750      3.11101     35.1025   2.48623   10.1975    1.43565   1981.35

         Chitosan  Std. Dev.
          foliar      of        Mean of     Std. Dev. of    Mean of   Std. Dev. of    Mean of
Mulching  spray   SEED_YIELD _N_PRECENTAGE _N_PRECENTAGE P_PRECENTAGE P_PRECENTAGE K_PRECENTAGE

  RSM               220.420     3.50891       0.26790       0.67326      0.11054      2.91163
  SDM               196.982     3.39031       0.27034       0.64708      0.10623      2.88663
  UNM               206.028     2.64854       0.39350       0.46066      0.09074      2.06212
  WPM               194.685     3.22625       0.34001       0.60688      0.11450      2.74722

         Chitosan
          foliar  Std. Dev. of       Mean of        Std. Dev. of
Mulching  spray   K_PRECENTAGE    NA_PRECENTAGE    NA_PRECENTAGE

  RSM                0.25345         0.34914          0.07188
  SDM                0.25590         0.35773          0.07151
  UNM                0.36613         0.45843          0.11854
  WPM                0.31124         0.35254          0.06542
                      Breakdown of Means and Other Descriptive Statistics                     3
                                                                 21:40 Sunday, February 7, 2024

--------------------------------------- Effect=Overall ----------------------------------------

         Chitosan           Std.            Std.             Std.            Std.
          foliar    Mean    Dev.  Mean of  Dev. of Mean of Dev. of Mean of Dev. of Mean of
Mulching  spray    of EC   of EC    SOC      SOC    AVA_N   AVA_N   AVA_P   AVA_P   AVA_K

                  7.45813 0.27897 0.67311 0.065320 33.1739 3.93992 14.8122 1.98419 251.808

         Chitosan   Std.            Std.            Std.            Std.  Mean of
          foliar  Dev. of Mean of Dev. of Mean of Dev. of Mean of Dev. of  PLANT_ Std. Dev. of
Mulching  spray    AVA_K    SWC     SWC     TBC     TBC     TFC     TFC    HEIGHT PLANT_HEIGHT

                  31.3297 30.8118 2.83718 7.07604 0.82637  3.055  0.81313 27.5063    2.73546

         Chitosan               Std. Dev.             Std. Dev.                       Mean of
          foliar    Mean of         of       Mean of      of     Mean of   Std. Dev.   SEED_
Mulching  spray   CHLOROPHYLL  CHLOROPHYLL  SHOOT_FW   SHOOT_FW  ROOT_FW  of ROOT_FW   YIELD

                    44.9060      3.89573     34.5823   3.36640   10.2058    1.74002   1856.70

         Chitosan  Std. Dev.
          foliar      of        Mean of     Std. Dev. of    Mean of   Std. Dev. of    Mean of
Mulching  spray   SEED_YIELD _N_PRECENTAGE _N_PRECENTAGE P_PRECENTAGE P_PRECENTAGE K_PRECENTAGE

                    309.040     3.19350       0.45671       0.59697      0.13188      2.65190

         Chitosan
          foliar  Std. Dev. of       Mean of        Std. Dev. of
Mulching  spray   K_PRECENTAGE    NA_PRECENTAGE    NA_PRECENTAGE

                     0.45478         0.37946          0.093962
                      Breakdown of Means and Other Descriptive Statistics                     4
                                                                 21:40 Sunday, February 7, 2024

---------------------------- Effect=MULCHING*CHITOSAN_FOLIAR_SPRAY ----------------------------

         Chitosan           Std.            Std.             Std.            Std.
          foliar    Mean    Dev.  Mean of  Dev. of Mean of Dev. of Mean of Dev. of Mean of
Mulching  spray    of EC   of EC    SOC      SOC    AVA_N   AVA_N   AVA_P   AVA_P   AVA_K

  RSM      Ch0    7.66000 0.22869 0.68445 0.023202 35.3850 0.82405 17.3334 1.00239 264.450
  RSM      Ch1    7.53333 0.15373 0.69412 0.023442 36.4742 1.52543 16.8901 0.74221 266.353
  RSM      Ch2    7.48000 0.15875 0.69606 0.036224 36.6194 2.60138 16.7143 0.77915 266.863
  RSM      Ch3    7.38333 0.12342 0.70379 0.006698 36.8590 1.52308 16.6299 1.47271 266.862
  SDM      Ch0    7.52000 0.19287 0.73859 0.017721 34.5819 0.76387 16.7594 1.12841 283.323
  SDM      Ch1    7.42333 0.16653 0.74246 0.020093 35.7181 2.64600 15.9537 0.90422 283.487

         Chitosan   Std.            Std.            Std.            Std.  Mean of
          foliar  Dev. of Mean of Dev. of Mean of Dev. of Mean of Dev. of  PLANT_ Std. Dev. of
Mulching  spray    AVA_K    SWC     SWC     TBC     TBC     TFC     TFC    HEIGHT PLANT_HEIGHT

  RSM      Ch0     2.9620 30.1303 0.26556 7.03333 0.19858   3.48    0.68  25.0667    0.70946
  RSM      Ch1     5.4144 29.8128 0.40345 7.37333 0.16503   3.11    0.92  30.0000    0.72111
  RSM      Ch2     6.1687 29.4310 1.14472 7.65333 0.24007   3.04    1.01  30.1667    0.60277
  RSM      Ch3    10.0422 29.1621 0.83767 7.73667 0.07371   2.97    0.99  30.3333    0.70946
  SDM      Ch0     1.6055 33.1943 1.33276 7.64667 0.15044   2.78    0.59  24.4667    0.90738
  SDM      Ch1     0.9761 32.9618 2.27177 8.02000 0.10536   2.41    0.55  29.2667    0.77675

         Chitosan               Std. Dev.             Std. Dev.                       Mean of
          foliar    Mean of         of       Mean of      of     Mean of   Std. Dev.   SEED_
Mulching  spray   CHLOROPHYLL  CHLOROPHYLL  SHOOT_FW   SHOOT_FW  ROOT_FW  of ROOT_FW   YIELD

  RSM      Ch0      41.3767      0.43247     32.1000   0.73899    9.0567    0.35388   1685.67
  RSM      Ch1      48.0767      2.13706     37.3733   0.62067   11.8333    0.28184   2070.60
  RSM      Ch2      48.0433      0.38991     37.8200   0.76374   12.0967    0.50501   2072.19
  RSM      Ch3      49.9433      1.31264     38.0700   0.78237   12.4233    0.07638   2187.38
  SDM      Ch0      41.0033      1.01962     32.1133   0.76068    8.3433    0.93751   1678.06
  SDM      Ch1      47.6367      0.65851     37.2867   0.71305   11.1400    0.66159   2049.97

         Chitosan  Std. Dev.
          foliar      of        Mean of     Std. Dev. of    Mean of   Std. Dev. of    Mean of
Mulching  spray   SEED_YIELD _N_PRECENTAGE _N_PRECENTAGE P_PRECENTAGE P_PRECENTAGE K_PRECENTAGE

  RSM      Ch0       97.301     3.14954       0.11509       0.51488     0.019347      2.59582
  RSM      Ch1       46.910     3.43777       0.09624       0.65246     0.024304      2.79683
  RSM      Ch2       83.929     3.63562       0.08079       0.73098     0.016353      3.04190
  RSM      Ch3      180.108     3.81273       0.04301       0.79470     0.024161      3.21197
  SDM      Ch0       52.163     3.02483       0.10406       0.49553     0.018046      2.55056
  SDM      Ch1       27.133     3.33029       0.07799       0.62602     0.018751      2.79925

         Chitosan
          foliar  Std. Dev. of       Mean of        Std. Dev. of
Mulching  spray   K_PRECENTAGE    NA_PRECENTAGE    NA_PRECENTAGE

  RSM      Ch0       0.06952         0.44973          0.023090
  RSM      Ch1       0.06441         0.36279          0.036296
  RSM      Ch2       0.10196         0.31109          0.010656
  RSM      Ch3       0.06143         0.27294          0.010868
  SDM      Ch0       0.06681         0.45605          0.028586
  SDM      Ch1       0.08220         0.37394          0.035505
                      Breakdown of Means and Other Descriptive Statistics                     5
                                                                 21:40 Sunday, February 7, 2024

---------------------------- Effect=MULCHING*CHITOSAN_FOLIAR_SPRAY ----------------------------
                                          (continued)

         Chitosan           Std.            Std.             Std.            Std.
          foliar    Mean    Dev.  Mean of  Dev. of Mean of Dev. of Mean of Dev. of Mean of
Mulching  spray    of EC   of EC    SOC      SOC    AVA_N   AVA_N   AVA_P   AVA_P   AVA_K

  SDM      Ch2    7.36333 0.17616 0.75406 0.011601 35.7488 0.24508 15.9332 0.68400 283.631
  SDM      Ch3    7.27667 0.20108 0.79273 0.063893 35.9412 3.55167 15.7631 0.84882 283.776
  UNM      Ch0    7.89333 0.23029 0.58778 0.024149 26.4380 0.79153 12.9333 0.76376 200.637
  UNM      Ch1    7.76667 0.17502 0.59938 0.024149 27.4310 1.43776 12.5033 0.22368 201.278
  UNM      Ch2    7.72000 0.17000 0.60650 0.019726 27.5533 0.68061 12.4767 0.89634 201.303
  UNM      Ch3    7.69333 0.15503 0.59644 0.019247 27.6067 2.77039 12.3767 1.09738 201.532

         Chitosan   Std.            Std.            Std.            Std.  Mean of
          foliar  Dev. of Mean of Dev. of Mean of Dev. of Mean of Dev. of  PLANT_ Std. Dev. of
Mulching  spray    AVA_K    SWC     SWC     TBC     TBC     TFC     TFC    HEIGHT PLANT_HEIGHT

  SDM      Ch2     2.0723 32.8740 1.98246 8.10667 0.08963   2.23    0.81  29.4333    0.80208
  SDM      Ch3     2.2730 32.7372 1.50289 8.12667 0.10504   2.18    1.12  29.5667    0.80829
  UNM      Ch0     1.0092 27.3733 1.67873 5.20667 0.24502   4.07    0.49  21.7000    1.20000
  UNM      Ch1     1.2309 27.1300 2.20810 6.09000 0.02646   3.53    0.83  25.3333    0.83267
  UNM      Ch2     1.9140 27.0600 0.48816 6.17000 0.04359   3.49    0.28  25.8667    0.90738
  UNM      Ch3     1.3985 26.9767 1.24134 6.21000 0.07937   3.35    0.51  26.3333    1.25033

         Chitosan               Std. Dev.             Std. Dev.                       Mean of
          foliar    Mean of         of       Mean of      of     Mean of   Std. Dev.   SEED_
Mulching  spray   CHLOROPHYLL  CHLOROPHYLL  SHOOT_FW   SHOOT_FW  ROOT_FW  of ROOT_FW   YIELD

  SDM      Ch2      46.8367      0.58106     37.5400   0.72505   11.4600    0.99242   2072.19
  SDM      Ch3      48.7033      0.42147     37.6933   0.85031   11.8500    0.09539   2163.90
  UNM      Ch0      37.3000      2.68514     26.9067   1.10092    6.5133    0.02887   1135.42
  UNM      Ch1      42.0033      0.78143     31.4233   0.85442    8.7533    0.18175   1513.68
  UNM      Ch2      40.4033      0.80102     32.0367   0.89790    9.2167    0.26407   1534.62
  UNM      Ch3      43.6700      0.86504     32.5433   1.23961    9.8167    0.05508   1618.08

         Chitosan  Std. Dev.
          foliar      of        Mean of     Std. Dev. of    Mean of   Std. Dev. of    Mean of
Mulching  spray   SEED_YIELD _N_PRECENTAGE _N_PRECENTAGE P_PRECENTAGE P_PRECENTAGE K_PRECENTAGE

  SDM      Ch2       24.352     3.50216       0.08892       0.70424     0.032445      3.00143
  SDM      Ch3       50.186     3.70396       0.07094       0.76254     0.017949      3.19530
  UNM      Ch0       34.382     2.05936       0.05854       0.31597     0.008664      1.47758
  UNM      Ch1       92.049     2.62888       0.08939       0.47708     0.019911      2.13637
  UNM      Ch2       96.800     2.88164       0.11006       0.51480     0.017132      2.28357
  UNM      Ch3       82.425     3.02427       0.11641       0.53478     0.008520      2.35094

         Chitosan
          foliar  Std. Dev. of       Mean of        Std. Dev. of
Mulching  spray   K_PRECENTAGE    NA_PRECENTAGE    NA_PRECENTAGE

  SDM      Ch2       0.05368         0.31854          0.014248
  SDM      Ch3       0.05014         0.28238          0.011420
  UNM      Ch0       0.05971         0.64823          0.012540
  UNM      Ch1       0.05564         0.43280          0.001873
  UNM      Ch2       0.06591         0.40020          0.010923
  UNM      Ch3       0.08234         0.35248          0.007462
                      Breakdown of Means and Other Descriptive Statistics                     6
                                                                 21:40 Sunday, February 7, 2024

---------------------------- Effect=MULCHING*CHITOSAN_FOLIAR_SPRAY ----------------------------
                                          (continued)

         Chitosan           Std.            Std.             Std.            Std.
          foliar    Mean    Dev.  Mean of  Dev. of Mean of Dev. of Mean of Dev. of Mean of
Mulching  spray    of EC   of EC    SOC      SOC    AVA_N   AVA_N   AVA_P   AVA_P   AVA_K

  WPM      Ch0    7.36000 0.14526 0.62452 0.039483 32.8667 0.77424 14.1741 0.91240 255.704
  WPM      Ch1    7.15667 0.05033 0.63805 0.011601 33.7695 1.54547 13.6303 1.46641 256.313
  WPM      Ch2    7.05667 0.04041 0.64578 0.006698 33.8485 1.29462 13.5023 1.78340 256.550
  WPM      Ch3    7.04333 0.04163 0.66512 0.008860 33.9416 2.70744 13.4208 0.52203 256.873

         Chitosan   Std.            Std.            Std.            Std.  Mean of
          foliar  Dev. of Mean of Dev. of Mean of Dev. of Mean of Dev. of  PLANT_ Std. Dev. of
Mulching  spray    AVA_K    SWC     SWC     TBC     TBC     TFC     TFC    HEIGHT PLANT_HEIGHT

  WPM      Ch0     3.4253 33.8973 0.82159 6.66333 0.22546   3.38    1.04  24.4333    0.72342
  WPM      Ch1     3.6855 33.5869 0.17972 6.90333 0.05033   3.05    0.73  29.2333    0.64291
  WPM      Ch2     5.0907 33.4969 0.49806 7.10000 0.05568   2.92    0.92  29.4000    0.60828
  WPM      Ch3     5.6802 33.1636 0.80916 7.17667 0.05508   2.89    0.47  29.5000    0.60828

         Chitosan               Std. Dev.             Std. Dev.                       Mean of
          foliar    Mean of         of       Mean of      of     Mean of   Std. Dev.   SEED_
Mulching  spray   CHLOROPHYLL  CHLOROPHYLL  SHOOT_FW   SHOOT_FW  ROOT_FW  of ROOT_FW   YIELD

  WPM      Ch0      41.2500      2.02237     31.0967   0.72858    7.9867    0.69529   1674.25
  WPM      Ch1      47.4167      0.47258     36.1367   0.63129   10.5967    0.33005   2040.14
  WPM      Ch2      46.5500      1.05357     36.5000   0.55866   10.8567    0.59911   2056.64
  WPM      Ch3      48.2833      1.66533     36.6767   0.65957   11.3500    0.41219   2154.38

         Chitosan  Std. Dev.
          foliar      of        Mean of     Std. Dev. of    Mean of   Std. Dev. of    Mean of
Mulching  spray   SEED_YIELD _N_PRECENTAGE _N_PRECENTAGE P_PRECENTAGE P_PRECENTAGE K_PRECENTAGE

  WPM      Ch0       52.181     2.73896       0.06845       0.43680     0.018281      2.30638
  WPM      Ch1       32.480     3.17486       0.09303       0.59530     0.019796      2.68222
  WPM      Ch2       48.152     3.40256       0.08931       0.66916     0.017490      2.92186
  WPM      Ch3       48.045     3.58864       0.10373       0.72627     0.016969      3.07840

         Chitosan
          foliar  Std. Dev. of       Mean of        Std. Dev. of
Mulching  spray   K_PRECENTAGE    NA_PRECENTAGE    NA_PRECENTAGE

  WPM      Ch0       0.07222         0.44261          0.019077
  WPM      Ch1       0.07533         0.36807          0.034852
  WPM      Ch2       0.09268         0.31604          0.011631
  WPM      Ch3       0.07194         0.28344          0.011644
