# Supplementary material for: Investigating the influence of eco-friendly approaches on saline soil traits and growth of common bean plants (Phaseolus vulgaris L.)
Source: PeerJ. 2024 Aug 28;12:e17828. doi: 10.7717/peerj.17828 (PMC11365486; doi:10.7717/peerj.17828)
Supplement: Supplemental Information 3 [file peerj-12-17828-s003.txt]

                      Breakdown of Means and Other Descriptive Statistics                     1
                                                                 21:40 Sunday, February 7, 2024

-------------------------------- Effect=CHITOSAN_FOLIAR_SPRAY ---------------------------------

         Chitosan           Std.            Std.             Std.            Std.
          foliar    Mean    Dev.  Mean of  Dev. of Mean of Dev. of Mean of Dev. of Mean of
Mulching  spray    of EC   of EC    SOC      SOC    AVA_N   AVA_N   AVA_P   AVA_P   AVA_K

           Ch0    7.60833 0.26754 0.65884 0.064471 32.3179 3.73191 15.3000 2.06237 251.028
           Ch1    7.47000 0.26045 0.66850 0.059418 33.3482 4.03739 14.7444 2.00292 251.858
           Ch2    7.40500 0.27917 0.67560 0.060661 33.4425 3.91627 14.6566 2.04413 252.087
           Ch3    7.34917 0.27271 0.68952 0.079485 33.5871 4.43430 14.5476 2.00272 252.261

         Chitosan   Std.            Std.            Std.            Std.  Mean of
          foliar  Dev. of Mean of Dev. of Mean of Dev. of Mean of Dev. of  PLANT_ Std. Dev. of
Mulching  spray    AVA_K    SWC     SWC     TBC     TBC     TFC     TFC    HEIGHT PLANT_HEIGHT

           Ch0    32.1939 31.1488 2.88836 6.63750 0.95418  3.4275 0.78483 23.9167    1.56660
           Ch1    32.2726 30.8729 3.03093 7.09667 0.73994  3.0250 0.77838 28.4583    2.01470
           Ch2    32.4465 30.7155 2.91822 7.25750 0.76259  2.9200 0.83384 28.7167    1.85905
           Ch3    32.5909 30.5099 2.84799 7.31250 0.75570  2.8475 0.82988 28.9333    1.77115

         Chitosan               Std. Dev.             Std. Dev.                       Mean of
          foliar    Mean of         of       Mean of      of     Mean of   Std. Dev.   SEED_
Mulching  spray   CHLOROPHYLL  CHLOROPHYLL  SHOOT_FW   SHOOT_FW  ROOT_FW  of ROOT_FW   YIELD

           Ch0      40.2325      2.32902     30.5542   2.35474    7.9750    1.09974   1543.35
           Ch1      46.2833      2.78992     35.5550   2.61441   10.5808    1.24252   1918.60
           Ch2      45.4583      3.16893     35.9742   2.51130   10.9075    1.24608   1933.91
           Ch3      47.6500      2.67439     36.2458   2.42270   11.3600    1.02841   2030.93

         Chitosan  Std. Dev.
          foliar      of        Mean of     Std. Dev. of    Mean of   Std. Dev. of    Mean of
Mulching  spray   SEED_YIELD _N_PRECENTAGE _N_PRECENTAGE P_PRECENTAGE P_PRECENTAGE K_PRECENTAGE

           Ch0      251.906     2.74317       0.44728       0.44079      0.08228      2.23258
           Ch1      249.037     3.14295       0.33383       0.58771      0.07220      2.60367
           Ch2      248.056     3.35549       0.30885       0.65480      0.08944      2.81219
           Ch3      264.856     3.53240       0.32621       0.70457      0.10655      2.95915

         Chitosan
          foliar  Std. Dev. of       Mean of        Std. Dev. of
Mulching  spray   K_PRECENTAGE    NA_PRECENTAGE    NA_PRECENTAGE

           Ch0       0.47307         0.49915          0.091903
           Ch1       0.29227         0.38440          0.039484
           Ch2       0.32926         0.33647          0.039855
           Ch3       0.37513         0.29781          0.034425
                      Breakdown of Means and Other Descriptive Statistics                     2
                                                                 21:40 Sunday, February 7, 2024

--------------------------------------- Effect=MULCHING ---------------------------------------

         Chitosan           Std.            Std.             Std.            Std.
          foliar    Mean    Dev.  Mean of  Dev. of Mean of Dev. of Mean of Dev. of Mean of
Mulching  spray    of EC   of EC    SOC      SOC    AVA_N   AVA_N   AVA_P   AVA_P   AVA_K

  RSM             7.51417 0.17901 0.69461 0.022277 36.3344 1.59596 16.8919 0.93169 266.132
  SDM             7.39583 0.18268 0.75696 0.037387 35.4975 1.99907 16.1023 0.87131 283.554
  UNM             7.76833 0.17683 0.59753 0.019982 27.2573 1.48927 12.5725 0.72799 201.187
  WPM             7.15417 0.14969 0.64337 0.023782 33.6066 1.54398 13.6819 1.12443 256.360

         Chitosan   Std.            Std.            Std.            Std.  Mean of
          foliar  Dev. of Mean of Dev. of Mean of Dev. of Mean of Dev. of  PLANT_ Std. Dev. of
Mulching  spray    AVA_K    SWC     SWC     TBC     TBC     TFC     TFC    HEIGHT PLANT_HEIGHT

  RSM             5.76679 29.6341 0.74574 7.44917 0.32592   3.15  0.80244 28.8917    2.38307
  SDM             1.54691 32.9418 1.55458 7.97500 0.22484   2.40  0.72536 28.1833    2.35172
  UNM             1.26621 27.1350 1.32146 5.91917 0.44629   3.61  0.55881 24.8083    2.11465
  WPM             3.92181 33.5362 0.60605 6.96083 0.23204   3.06  0.72717 28.1417    2.30551

         Chitosan               Std. Dev.             Std. Dev.                       Mean of
          foliar    Mean of         of       Mean of      of     Mean of   Std. Dev.   SEED_
Mulching  spray   CHLOROPHYLL  CHLOROPHYLL  SHOOT_FW   SHOOT_FW  ROOT_FW  of ROOT_FW   YIELD

  RSM               46.8600      3.57544     36.3408   2.64471   11.3525    1.43142   2003.96
  SDM               46.0450      3.17537     36.1583   2.52933   10.6983    1.58298   1991.03
  UNM               40.8442      2.77447     30.7275   2.50186    8.5750    1.31151   1450.45
  WPM               45.8750      3.11101     35.1025   2.48623   10.1975    1.43565   1981.35

         Chitosan  Std. Dev.
          foliar      of        Mean of     Std. Dev. of    Mean of   Std. Dev. of    Mean of
Mulching  spray   SEED_YIELD _N_PRECENTAGE _N_PRECENTAGE P_PRECENTAGE P_PRECENTAGE K_PRECENTAGE

  RSM               220.420     3.50891       0.26790       0.67326      0.11054      2.91163
  SDM               196.982     3.39031       0.27034       0.64708      0.10623      2.88663
  UNM               206.028     2.64854       0.39350       0.46066      0.09074      2.06212
  WPM               194.685     3.22625       0.34001       0.60688      0.11450      2.74722

         Chitosan
          foliar  Std. Dev. of       Mean of        Std. Dev. of
Mulching  spray   K_PRECENTAGE    NA_PRECENTAGE    NA_PRECENTAGE

  RSM                0.25345         0.34914          0.07188
  SDM                0.25590         0.35773          0.07151
  UNM                0.36613         0.45843          0.11854
  WPM                0.31124         0.35254          0.06542
                      Breakdown of Means and Other Descriptive Statistics                     3
                                                                 21:40 Sunday, February 7, 2024

--------------------------------------- Effect=Overall ----------------------------------------

         Chitosan           Std.            Std.             Std.            Std.
          foliar    Mean    Dev.  Mean of  Dev. of Mean of Dev. of Mean of Dev. of Mean of
Mulching  spray    of EC   of EC    SOC      SOC    AVA_N   AVA_N   AVA_P   AVA_P   AVA_K

                  7.45813 0.27897 0.67311 0.065320 33.1739 3.93992 14.8122 1.98419 251.808

         Chitosan   Std.            Std.            Std.            Std.  Mean of
          foliar  Dev. of Mean of Dev. of Mean of Dev. of Mean of Dev. of  PLANT_ Std. Dev. of
Mulching  spray    AVA_K    SWC     SWC     TBC     TBC     TFC     TFC    HEIGHT PLANT_HEIGHT

                  31.3297 30.8118 2.83718 7.07604 0.82637  3.055  0.81313 27.5063    2.73546

         Chitosan               Std. Dev.             Std. Dev.                       Mean of
          foliar    Mean of         of       Mean of      of     Mean of   Std. Dev.   SEED_
Mulching  spray   CHLOROPHYLL  CHLOROPHYLL  SHOOT_FW   SHOOT_FW  ROOT_FW  of ROOT_FW   YIELD

                    44.9060      3.89573     34.5823   3.36640   10.2058    1.74002   1856.70

         Chitosan  Std. Dev.
          foliar      of        Mean of     Std. Dev. of    Mean of   Std. Dev. of    Mean of
Mulching  spray   SEED_YIELD _N_PRECENTAGE _N_PRECENTAGE P_PRECENTAGE P_PRECENTAGE K_PRECENTAGE

                    309.040     3.19350       0.45671       0.59697      0.13188      2.65190

         Chitosan
          foliar  Std. Dev. of       Mean of        Std. Dev. of
Mulching  spray   K_PRECENTAGE    NA_PRECENTAGE    NA_PRECENTAGE

                     0.45478         0.37946          0.093962
                      Breakdown of Means and Other Descriptive Statistics                     4
                                                                 21:40 Sunday, February 7, 2024

---------------------------- Effect=MULCHING*CHITOSAN_FOLIAR_SPRAY ----------------------------

         Chitosan           Std.            Std.             Std.            Std.
          foliar    Mean    Dev.  Mean of  Dev. of Mean of Dev. of Mean of Dev. of Mean of
Mulching  spray    of EC   of EC    SOC      SOC    AVA_N   AVA_N   AVA_P   AVA_P   AVA_K

  RSM      Ch0    7.66000 0.22869 0.68445 0.023202 35.3850 0.82405 17.3334 1.00239 264.450
  RSM      Ch1    7.53333 0.15373 0.69412 0.023442 36.4742 1.52543 16.8901 0.74221 266.353
  RSM      Ch2    7.48000 0.15875 0.69606 0.036224 36.6194 2.60138 16.7143 0.77915 266.863
  RSM      Ch3    7.38333 0.12342 0.70379 0.006698 36.8590 1.52308 16.6299 1.47271 266.862
  SDM      Ch0    7.52000 0.19287 0.73859 0.017721 34.5819 0.76387 16.7594 1.12841 283.323
  SDM      Ch1    7.42333 0.16653 0.74246 0.020093 35.7181 2.64600 15.9537 0.90422 283.487

         Chitosan   Std.            Std.            Std.            Std.  Mean of
          foliar  Dev. of Mean of Dev. of Mean of Dev. of Mean of Dev. of  PLANT_ Std. Dev. of
Mulching  spray    AVA_K    SWC     SWC     TBC     TBC     TFC     TFC    HEIGHT PLANT_HEIGHT

  RSM      Ch0     2.9620 30.1303 0.26556 7.03333 0.19858   3.48    0.68  25.0667    0.70946
  RSM      Ch1     5.4144 29.8128 0.40345 7.37333 0.16503   3.11    0.92  30.0000    0.72111
  RSM      Ch2     6.1687 29.4310 1.14472 7.65333 0.24007   3.04    1.01  30.1667    0.60277
  RSM      Ch3    10.0422 29.1621 0.83767 7.73667 0.07371   2.97    0.99  30.3333    0.70946
  SDM      Ch0     1.6055 33.1943 1.33276 7.64667 0.15044   2.78    0.59  24.4667    0.90738
  SDM      Ch1     0.9761 32.9618 2.27177 8.02000 0.10536   2.41    0.55  29.2667    0.77675

         Chitosan               Std. Dev.             Std. Dev.                       Mean of
          foliar    Mean of         of       Mean of      of     Mean of   Std. Dev.   SEED_
Mulching  spray   CHLOROPHYLL  CHLOROPHYLL  SHOOT_FW   SHOOT_FW  ROOT_FW  of ROOT_FW   YIELD

  RSM      Ch0      41.3767      0.43247     32.1000   0.73899    9.0567    0.35388   1685.67
  RSM      Ch1      48.0767      2.13706     37.3733   0.62067   11.8333    0.28184   2070.60
  RSM      Ch2      48.0433      0.38991     37.8200   0.76374   12.0967    0.50501   2072.19
  RSM      Ch3      49.9433      1.31264     38.0700   0.78237   12.4233    0.07638   2187.38
  SDM      Ch0      41.0033      1.01962     32.1133   0.76068    8.3433    0.93751   1678.06
  SDM      Ch1      47.6367      0.65851     37.2867   0.71305   11.1400    0.66159   2049.97

         Chitosan  Std. Dev.
          foliar      of        Mean of     Std. Dev. of    Mean of   Std. Dev. of    Mean of
Mulching  spray   SEED_YIELD _N_PRECENTAGE _N_PRECENTAGE P_PRECENTAGE P_PRECENTAGE K_PRECENTAGE

  RSM      Ch0       97.301     3.14954       0.11509       0.51488     0.019347      2.59582
  RSM      Ch1       46.910     3.43777       0.09624       0.65246     0.024304      2.79683
  RSM      Ch2       83.929     3.63562       0.08079       0.73098     0.016353      3.04190
  RSM      Ch3      180.108     3.81273       0.04301       0.79470     0.024161      3.21197
  SDM      Ch0       52.163     3.02483       0.10406       0.49553     0.018046      2.55056
  SDM      Ch1       27.133     3.33029       0.07799       0.62602     0.018751      2.79925

         Chitosan
          foliar  Std. Dev. of       Mean of        Std. Dev. of
Mulching  spray   K_PRECENTAGE    NA_PRECENTAGE    NA_PRECENTAGE

  RSM      Ch0       0.06952         0.44973          0.023090
  RSM      Ch1       0.06441         0.36279          0.036296
  RSM      Ch2       0.10196         0.31109          0.010656
  RSM      Ch3       0.06143         0.27294          0.010868
  SDM      Ch0       0.06681         0.45605          0.028586
  SDM      Ch1       0.08220         0.37394          0.035505
                      Breakdown of Means and Other Descriptive Statistics                     5
                                                                 21:40 Sunday, February 7, 2024

---------------------------- Effect=MULCHING*CHITOSAN_FOLIAR_SPRAY ----------------------------
                                          (continued)

         Chitosan           Std.            Std.             Std.            Std.
          foliar    Mean    Dev.  Mean of  Dev. of Mean of Dev. of Mean of Dev. of Mean of
Mulching  spray    of EC   of EC    SOC      SOC    AVA_N   AVA_N   AVA_P   AVA_P   AVA_K

  SDM      Ch2    7.36333 0.17616 0.75406 0.011601 35.7488 0.24508 15.9332 0.68400 283.631
  SDM      Ch3    7.27667 0.20108 0.79273 0.063893 35.9412 3.55167 15.7631 0.84882 283.776
  UNM      Ch0    7.89333 0.23029 0.58778 0.024149 26.4380 0.79153 12.9333 0.76376 200.637
  UNM      Ch1    7.76667 0.17502 0.59938 0.024149 27.4310 1.43776 12.5033 0.22368 201.278
  UNM      Ch2    7.72000 0.17000 0.60650 0.019726 27.5533 0.68061 12.4767 0.89634 201.303
  UNM      Ch3    7.69333 0.15503 0.59644 0.019247 27.6067 2.77039 12.3767 1.09738 201.532

         Chitosan   Std.            Std.            Std.            Std.  Mean of
          foliar  Dev. of Mean of Dev. of Mean of Dev. of Mean of Dev. of  PLANT_ Std. Dev. of
Mulching  spray    AVA_K    SWC     SWC     TBC     TBC     TFC     TFC    HEIGHT PLANT_HEIGHT

  SDM      Ch2     2.0723 32.8740 1.98246 8.10667 0.08963   2.23    0.81  29.4333    0.80208
  SDM      Ch3     2.2730 32.7372 1.50289 8.12667 0.10504   2.18    1.12  29.5667    0.80829
  UNM      Ch0     1.0092 27.3733 1.67873 5.20667 0.24502   4.07    0.49  21.7000    1.20000
  UNM      Ch1     1.2309 27.1300 2.20810 6.09000 0.02646   3.53    0.83  25.3333    0.83267
  UNM      Ch2     1.9140 27.0600 0.48816 6.17000 0.04359   3.49    0.28  25.8667    0.90738
  UNM      Ch3     1.3985 26.9767 1.24134 6.21000 0.07937   3.35    0.51  26.3333    1.25033

         Chitosan               Std. Dev.             Std. Dev.                       Mean of
          foliar    Mean of         of       Mean of      of     Mean of   Std. Dev.   SEED_
Mulching  spray   CHLOROPHYLL  CHLOROPHYLL  SHOOT_FW   SHOOT_FW  ROOT_FW  of ROOT_FW   YIELD

  SDM      Ch2      46.8367      0.58106     37.5400   0.72505   11.4600    0.99242   2072.19
  SDM      Ch3      48.7033      0.42147     37.6933   0.85031   11.8500    0.09539   2163.90
  UNM      Ch0      37.3000      2.68514     26.9067   1.10092    6.5133    0.02887   1135.42
  UNM      Ch1      42.0033      0.78143     31.4233   0.85442    8.7533    0.18175   1513.68
  UNM      Ch2      40.4033      0.80102     32.0367   0.89790    9.2167    0.26407   1534.62
  UNM      Ch3      43.6700      0.86504     32.5433   1.23961    9.8167    0.05508   1618.08

         Chitosan  Std. Dev.
          foliar      of        Mean of     Std. Dev. of    Mean of   Std. Dev. of    Mean of
Mulching  spray   SEED_YIELD _N_PRECENTAGE _N_PRECENTAGE P_PRECENTAGE P_PRECENTAGE K_PRECENTAGE

  SDM      Ch2       24.352     3.50216       0.08892       0.70424     0.032445      3.00143
  SDM      Ch3       50.186     3.70396       0.07094       0.76254     0.017949      3.19530
  UNM      Ch0       34.382     2.05936       0.05854       0.31597     0.008664      1.47758
  UNM      Ch1       92.049     2.62888       0.08939       0.47708     0.019911      2.13637
  UNM      Ch2       96.800     2.88164       0.11006       0.51480     0.017132      2.28357
  UNM      Ch3       82.425     3.02427       0.11641       0.53478     0.008520      2.35094

         Chitosan
          foliar  Std. Dev. of       Mean of        Std. Dev. of
Mulching  spray   K_PRECENTAGE    NA_PRECENTAGE    NA_PRECENTAGE

  SDM      Ch2       0.05368         0.31854          0.014248
  SDM      Ch3       0.05014         0.28238          0.011420
  UNM      Ch0       0.05971         0.64823          0.012540
  UNM      Ch1       0.05564         0.43280          0.001873
  UNM      Ch2       0.06591         0.40020          0.010923
  UNM      Ch3       0.08234         0.35248          0.007462
                      Breakdown of Means and Other Descriptive Statistics                     6
                                                                 21:40 Sunday, February 7, 2024

---------------------------- Effect=MULCHING*CHITOSAN_FOLIAR_SPRAY ----------------------------
                                          (continued)

         Chitosan           Std.            Std.             Std.            Std.
          foliar    Mean    Dev.  Mean of  Dev. of Mean of Dev. of Mean of Dev. of Mean of
Mulching  spray    of EC   of EC    SOC      SOC    AVA_N   AVA_N   AVA_P   AVA_P   AVA_K

  WPM      Ch0    7.36000 0.14526 0.62452 0.039483 32.8667 0.77424 14.1741 0.91240 255.704
  WPM      Ch1    7.15667 0.05033 0.63805 0.011601 33.7695 1.54547 13.6303 1.46641 256.313
  WPM      Ch2    7.05667 0.04041 0.64578 0.006698 33.8485 1.29462 13.5023 1.78340 256.550
  WPM      Ch3    7.04333 0.04163 0.66512 0.008860 33.9416 2.70744 13.4208 0.52203 256.873

         Chitosan   Std.            Std.            Std.            Std.  Mean of
          foliar  Dev. of Mean of Dev. of Mean of Dev. of Mean of Dev. of  PLANT_ Std. Dev. of
Mulching  spray    AVA_K    SWC     SWC     TBC     TBC     TFC     TFC    HEIGHT PLANT_HEIGHT

  WPM      Ch0     3.4253 33.8973 0.82159 6.66333 0.22546   3.38    1.04  24.4333    0.72342
  WPM      Ch1     3.6855 33.5869 0.17972 6.90333 0.05033   3.05    0.73  29.2333    0.64291
  WPM      Ch2     5.0907 33.4969 0.49806 7.10000 0.05568   2.92    0.92  29.4000    0.60828
  WPM      Ch3     5.6802 33.1636 0.80916 7.17667 0.05508   2.89    0.47  29.5000    0.60828

         Chitosan               Std. Dev.             Std. Dev.                       Mean of
          foliar    Mean of         of       Mean of      of     Mean of   Std. Dev.   SEED_
Mulching  spray   CHLOROPHYLL  CHLOROPHYLL  SHOOT_FW   SHOOT_FW  ROOT_FW  of ROOT_FW   YIELD

  WPM      Ch0      41.2500      2.02237     31.0967   0.72858    7.9867    0.69529   1674.25
  WPM      Ch1      47.4167      0.47258     36.1367   0.63129   10.5967    0.33005   2040.14
  WPM      Ch2      46.5500      1.05357     36.5000   0.55866   10.8567    0.59911   2056.64
  WPM      Ch3      48.2833      1.66533     36.6767   0.65957   11.3500    0.41219   2154.38

         Chitosan  Std. Dev.
          foliar      of        Mean of     Std. Dev. of    Mean of   Std. Dev. of    Mean of
Mulching  spray   SEED_YIELD _N_PRECENTAGE _N_PRECENTAGE P_PRECENTAGE P_PRECENTAGE K_PRECENTAGE

  WPM      Ch0       52.181     2.73896       0.06845       0.43680     0.018281      2.30638
  WPM      Ch1       32.480     3.17486       0.09303       0.59530     0.019796      2.68222
  WPM      Ch2       48.152     3.40256       0.08931       0.66916     0.017490      2.92186
  WPM      Ch3       48.045     3.58864       0.10373       0.72627     0.016969      3.07840

         Chitosan
          foliar  Std. Dev. of       Mean of        Std. Dev. of
Mulching  spray   K_PRECENTAGE    NA_PRECENTAGE    NA_PRECENTAGE

  WPM      Ch0       0.07222         0.44261          0.019077
  WPM      Ch1       0.07533         0.36807          0.034852
  WPM      Ch2       0.09268         0.31604          0.011631
  WPM      Ch3       0.07194         0.28344          0.011644
                      Breakdown of Means and Other Descriptive Statistics                     1
                                                                 21:40 Sunday, February 7, 2024

-------------------------------- Effect=CHITOSAN_FOLIAR_SPRAY ---------------------------------


         Chitosan            Std.     Std.              Std.      Std.               Std.
          foliar    Mean     Dev.    Error   Mean of   Dev. of    Error   Mean of  Dev. of
Mulching  spray    of EC    of EC    of EC     SOC       SOC     of SOC    AVA_N    AVA_N

           Ch0    7.22917  0.40717  0.11754  0.66752  0.097051  0.028016  32.7702  5.35314
           Ch1    7.12250  0.36569  0.10557  0.69045  0.071351  0.020597  34.0329  3.65391
           Ch2    7.04833  0.36613  0.10569  0.70530  0.061603  0.017783  34.1389  3.91816
           Ch3    7.00167  0.38610  0.11146  0.71577  0.084001  0.024249  34.2944  3.98431

         Chitosan                        Std.                          Std.
          foliar  Std. Error  Mean of  Dev. of  Std. Error  Mean of  Dev. of  Std. Error
Mulching  spray    of AVA_N    AVA_P    AVA_P    of AVA_P    AVA_K    AVA_K    of AVA_K

           Ch0      1.54532   15.4234  2.22389    0.64198   252.045  33.5393    9.68197
           Ch1      1.05479   14.7438  1.78339    0.51482   253.111  32.7190    9.44517
           Ch2      1.13108   14.6101  1.91378    0.55246   253.314  32.6832    9.43484
           Ch3      1.15017   14.4278  1.82412    0.52658   253.710  32.8003    9.46863

         Chitosan           Std.    Std.            Std.    Std.            Std.    Std.
          foliar  Mean of Dev. of  Error  Mean of Dev. of  Error  Mean of Dev. of  Error
Mulching  spray     SWC     SWC    of SWC   TBC     TBC    of TBC   TFC     TFC    of TFC

           Ch0    31.5758 3.06149 0.88378  6.6625 1.44717 0.41776  2.8625 1.11858 0.32291
           Ch1    31.2204 3.57084 1.03081  7.2800 1.02259 0.29520  2.3275 0.83348 0.24061
           Ch2    31.0773 3.22058 0.92970  7.4475 0.96229 0.27779  2.1500 1.01629 0.29338
           Ch3    30.8573 3.42822 0.98964  7.6150 1.06359 0.30703  2.0825 0.93812 0.27081

         Chitosan Mean of                 Std. Error                 Std. Dev.    Std. Error
          foliar   PLANT_  Std. Dev. of       of         Mean of         of           of
Mulching  spray    HEIGHT  PLANT_HEIGHT  PLANT_HEIGHT  CHLOROPHYLL  CHLOROPHYLL  CHLOROPHYLL

           Ch0    24.2167     1.64308       0.47432      40.6433      2.50882      0.72423
           Ch1    28.7500     2.14413       0.61896      46.8517      2.93791      0.84810
           Ch2    29.0917     2.02640       0.58497      46.4767      2.91980      0.84288
           Ch3    29.3333     1.91185       0.55190      48.2100      3.02266      0.87257

         Chitosan           Std. Dev.  Std. Error                                   Mean of
          foliar   Mean of      of         of      Mean of   Std. Dev.  Std. Error   SEED_
Mulching  spray   SHOOT_FW   SHOOT_FW   SHOOT_FW   ROOT_FW  of ROOT_FW  of ROOT_FW   YIELD

           Ch0     30.8792   2.89003     0.83428    8.4692    1.29466     0.37374   1565.80
           Ch1     36.0300   2.85040     0.82284   11.2367    1.50782     0.43527   1942.64
           Ch2     36.5392   2.74794     0.79326   11.6925    1.54936     0.44726   1977.15
           Ch3     36.9483   2.62824     0.75871   12.1942    1.44283     0.41651   2075.76

         Chitosan  Std. Dev. Std. Error
          foliar      of         of        Mean of     Std. Dev. of Std. Error of    Mean of
Mulching  spray   SEED_YIELD SEED_YIELD _N_PRECENTAGE _N_PRECENTAGE _N_PRECENTAGE P_PRECENTAGE

           Ch0      247.962    71.5804     2.98215       0.54233       0.15656       0.49359
           Ch1      258.583    74.6465     3.30155       0.32893       0.09495       0.66682
           Ch2      262.716    75.8395     3.40507       0.31957       0.09225       0.73166
           Ch3      252.387    72.8579     3.53249       0.28940       0.08354       0.79315
                      Breakdown of Means and Other Descriptive Statistics                     2
                                                                 21:40 Sunday, February 7, 2024

-------------------------------- Effect=CHITOSAN_FOLIAR_SPRAY ---------------------------------
                                          (continued)

         Chitosan                 Std. Error                                   Std. Error
          foliar  Std. Dev. of        of           Mean of     Std. Dev. of        of
Mulching  spray   P_PRECENTAGE   P_PRECENTAGE   K_PRECENTAGE   K_PRECENTAGE   K_PRECENTAGE

           Ch0       0.10575       0.030529        2.38037        0.55868        0.16128
           Ch1       0.07358       0.021241        2.71936        0.34235        0.09883
           Ch2       0.08882       0.025639        2.87337        0.38370        0.11077
           Ch3       0.10881       0.031411        2.97038        0.39687        0.11457

         Chitosan
          foliar     Mean of        Std. Dev. of    Std. Error of
Mulching  spray   NA_PRECENTAGE    NA_PRECENTAGE    NA_PRECENTAGE

           Ch0       0.47088          0.094446         0.027264
           Ch1       0.35852          0.039517         0.011408
           Ch2       0.30569          0.043123         0.012448
           Ch3       0.26772          0.039588         0.011428
                      Breakdown of Means and Other Descriptive Statistics                     3
                                                                 21:40 Sunday, February 7, 2024

--------------------------------------- Effect=MULCHING ---------------------------------------


         Chitosan            Std.     Std.               Std.      Std.               Std.
          foliar    Mean     Dev.     Error   Mean of   Dev. of    Error   Mean of  Dev. of
Mulching  spray    of EC    of EC     of EC     SOC       SOC     of SOC    AVA_N    AVA_N

  RSM             7.16250  0.14007  0.040436  0.73177  0.023807  0.006872  36.9035  1.77598
  SDM             7.01250  0.12211  0.035251  0.78617  0.034097  0.009843  36.1656  1.79720
  UNM             7.60083  0.18367  0.053022  0.60178  0.037676  0.010876  27.5642  2.29855
  WPM             6.62583  0.12273  0.035429  0.65933  0.047268  0.013645  34.6031  1.85418

         Chitosan                        Std.                          Std.
          foliar  Std. Error  Mean of  Dev. of  Std. Error  Mean of  Dev. of  Std. Error
Mulching  spray    of AVA_N    AVA_P    AVA_P    of AVA_P    AVA_K    AVA_K    of AVA_K

  RSM               0.51268   16.8147  1.10503    0.31899   268.912  3.67788    1.06171
  SDM               0.51881   15.8204  0.99296    0.28664   284.625  3.33407    0.96246
  UNM               0.66353   12.3842  0.60825    0.17559   201.335  1.53492    0.44309
  WPM               0.53526   14.1857  0.90267    0.26058   257.308  3.83738    1.10775

         Chitosan           Std.    Std.            Std.    Std.            Std.    Std.
          foliar  Mean of Dev. of  Error  Mean of Dev. of  Error  Mean of Dev. of  Error
Mulching  spray     SWC     SWC    of SWC   TBC     TBC    of TBC   TFC     TFC    of TFC

  RSM             29.1640 1.37625 0.39729  7.4925 0.74145 0.21404  2.3100 0.68649 0.19817
  SDM             33.5452 2.62451 0.75763  8.3300 0.74016 0.21367  1.3325 0.66571 0.19217
  UNM             27.8900 1.36020 0.39266  5.9575 1.02052 0.29460  3.3125 0.76742 0.22153
  WPM             34.1316 1.43725 0.41490  7.2250 0.68110 0.19662  2.4675 0.77935 0.22498

         Chitosan Mean of                 Std. Error                 Std. Dev.    Std. Error
          foliar   PLANT_  Std. Dev. of       of         Mean of         of           of
Mulching  spray    HEIGHT  PLANT_HEIGHT  PLANT_HEIGHT  CHLOROPHYLL  CHLOROPHYLL  CHLOROPHYLL

  RSM             29.3667     2.34805       0.67782      47.8783      3.73400      1.07791
  SDM             28.7000     2.37487       0.68557      46.6450      3.17062      0.91528
  UNM             24.9083     2.03133       0.58639      41.2925      2.74568      0.79261
  WPM             28.4167     2.46128       0.71051      46.3658      3.17784      0.91736

         Chitosan           Std. Dev.  Std. Error                                   Mean of
          foliar   Mean of      of         of      Mean of   Std. Dev.  Std. Error   SEED_
Mulching  spray   SHOOT_FW   SHOOT_FW   SHOOT_FW   ROOT_FW  of ROOT_FW  of ROOT_FW   YIELD

  RSM              36.8592   2.63646     0.76108   12.4975    1.70260     0.49150   2040.53
  SDM              37.0300   2.70347     0.78042   11.4767    1.64988     0.47628   2025.54
  UNM              30.8658   2.84096     0.82011    8.8775    1.38413     0.39956   1481.23
  WPM              35.6417   2.76632     0.79857   10.7408    1.52985     0.44163   2014.04

         Chitosan  Std. Dev. Std. Error
          foliar      of         of        Mean of     Std. Dev. of Std. Error of    Mean of
Mulching  spray   SEED_YIELD SEED_YIELD _N_PRECENTAGE _N_PRECENTAGE _N_PRECENTAGE P_PRECENTAGE

  RSM               231.200    66.7418     3.63258       0.16567       0.04782       0.76067
  SDM               200.529    57.8878     3.55401       0.16958       0.04895       0.71351
  UNM               208.714    60.2506     2.75719       0.40327       0.11642       0.52532
  WPM               208.867    60.2947     3.27749       0.19378       0.05594       0.68572
                      Breakdown of Means and Other Descriptive Statistics                     4
                                                                 21:40 Sunday, February 7, 2024

--------------------------------------- Effect=MULCHING ---------------------------------------
                                          (continued)

         Chitosan                 Std. Error                                   Std. Error
          foliar  Std. Dev. of        of           Mean of     Std. Dev. of        of
Mulching  spray   P_PRECENTAGE   P_PRECENTAGE   K_PRECENTAGE   K_PRECENTAGE   K_PRECENTAGE

  RSM                0.12553       0.036238        3.00805        0.21123        0.06098
  SDM                0.10663       0.030781        3.10449        0.20511        0.05921
  UNM                0.12403       0.035804        2.09013        0.36394        0.10506
  WPM                0.11970       0.034553        2.74081        0.22301        0.06438

         Chitosan
          foliar     Mean of        Std. Dev. of    Std. Error of
Mulching  spray   NA_PRECENTAGE    NA_PRECENTAGE    NA_PRECENTAGE

  RSM                0.31932          0.07374          0.021288
  SDM                0.32634          0.07327          0.021151
  UNM                0.43469          0.11818          0.034115
  WPM                0.32246          0.06628          0.019135
                      Breakdown of Means and Other Descriptive Statistics                     5
                                                                 21:40 Sunday, February 7, 2024

--------------------------------------- Effect=Overall ----------------------------------------

         Chitosan            Std.     Std.               Std.      Std.               Std.
          foliar    Mean     Dev.     Error   Mean of   Dev. of    Error   Mean of  Dev. of
Mulching  spray    of EC    of EC     of EC     SOC       SOC     of SOC    AVA_N    AVA_N

                  7.10042  0.37934  0.054754  0.69476  0.079188  0.011430  33.8091  4.18523

         Chitosan                        Std.                          Std.
          foliar  Std. Error  Mean of  Dev. of  Std. Error  Mean of  Dev. of  Std. Error
Mulching  spray    of AVA_N    AVA_P    AVA_P    of AVA_P    AVA_K    AVA_K    of AVA_K

                    0.60409   14.8013  1.91896    0.27698   253.045  31.8749    4.60075

         Chitosan           Std.    Std.            Std.    Std.            Std.    Std.
          foliar  Mean of Dev. of  Error  Mean of Dev. of  Error  Mean of Dev. of  Error
Mulching  spray     SWC     SWC    of SWC   TBC     TBC    of TBC   TFC     TFC    of TFC

                  31.1827 3.22889 0.46605 7.25125 1.16134 0.16762 2.35563 0.99938 0.14425

         Chitosan Mean of                 Std. Error                 Std. Dev.    Std. Error
          foliar   PLANT_  Std. Dev. of       of         Mean of         of           of
Mulching  spray    HEIGHT  PLANT_HEIGHT  PLANT_HEIGHT  CHLOROPHYLL  CHLOROPHYLL  CHLOROPHYLL

                  27.8479     2.83849       0.40970      45.5454      4.02890      0.58152

         Chitosan           Std. Dev.  Std. Error                                   Mean of
          foliar   Mean of      of         of      Mean of   Std. Dev.  Std. Error   SEED_
Mulching  spray   SHOOT_FW   SHOOT_FW   SHOOT_FW   ROOT_FW  of ROOT_FW  of ROOT_FW   YIELD

                   35.0992   3.66208     0.52858   10.8981    2.02460     0.29223   1890.33

         Chitosan  Std. Dev. Std. Error
          foliar      of         of        Mean of     Std. Dev. of Std. Error of    Mean of
Mulching  spray   SEED_YIELD SEED_YIELD _N_PRECENTAGE _N_PRECENTAGE _N_PRECENTAGE P_PRECENTAGE

                    315.266    45.5047     3.30532       0.42432       0.061245      0.67130

         Chitosan                 Std. Error                                   Std. Error
          foliar  Std. Dev. of        of           Mean of     Std. Dev. of        of
Mulching  spray   P_PRECENTAGE   P_PRECENTAGE   K_PRECENTAGE   K_PRECENTAGE   K_PRECENTAGE

                     0.14591       0.021061        2.73587        0.47224       0.068161

         Chitosan
          foliar     Mean of        Std. Dev. of    Std. Error of
Mulching  spray   NA_PRECENTAGE    NA_PRECENTAGE    NA_PRECENTAGE

                     0.35070          0.096092         0.013870
                      Breakdown of Means and Other Descriptive Statistics                     6
                                                                 21:40 Sunday, February 7, 2024

---------------------------- Effect=MULCHING*CHITOSAN_FOLIAR_SPRAY ----------------------------


         Chitosan            Std.     Std.              Std.     Std.               Std.
          foliar    Mean     Dev.    Error   Mean of  Dev. of    Error   Mean of  Dev. of
Mulching  spray    of EC    of EC    of EC     SOC      SOC     of SOC    AVA_N    AVA_N

  RSM      Ch0    7.30667  0.15044  0.08686  0.71926  0.03069  0.017721  36.5276  2.24411
  RSM      Ch1    7.18667  0.15044  0.08686  0.72312  0.01772  0.010231  36.9245  0.49387
  RSM      Ch2    7.10333  0.05508  0.03180  0.73300  0.00920  0.005313  37.0144  2.11604
  RSM      Ch3    7.05333  0.06658  0.03844  0.75170  0.02883  0.016645  37.1475  2.69624
  SDM      Ch0    7.08667  0.08963  0.05175  0.76373  0.02037  0.011761  35.9658  1.32323
  SDM      Ch1    7.02667  0.10599  0.06119  0.77805  0.03019  0.017431  36.0546  2.06637
  SDM      Ch2    6.98333  0.14572  0.08413  0.78502  0.02419  0.013963  36.2336  1.24238
  SDM      Ch3    6.95333  0.16258  0.09387  0.81787  0.04604  0.026581  36.4084  3.16649
  UNM      Ch0    7.77667  0.18502  0.10682  0.55483  0.03888  0.022448  24.3900  0.84894
  UNM      Ch1    7.60667  0.12055  0.06960  0.60131  0.01674  0.009667  28.5167  0.47385
  UNM      Ch2    7.52667  0.13796  0.07965  0.63805  0.01160  0.006698  28.5800  1.98093
  UNM      Ch3    7.49333  0.21385  0.12347  0.61292  0.02037  0.011761  28.7700  1.99652
  WPM      Ch0    6.74667  0.09292  0.05364  0.63227  0.10063  0.058097  34.1974  2.28232
  WPM      Ch1    6.67000  0.09165  0.05292  0.65932  0.00335  0.001933  34.6358  1.95725
  WPM      Ch2    6.58000  0.10440  0.06028  0.66512  0.01340  0.007734  34.7276  2.93844
  WPM      Ch3    6.50667  0.07506  0.04333  0.68059  0.01207  0.006971  34.8517  0.93285

         Chitosan                        Std.                          Std.
          foliar  Std. Error  Mean of  Dev. of  Std. Error  Mean of  Dev. of  Std. Error
Mulching  spray    of AVA_N    AVA_P    AVA_P    of AVA_P    AVA_K    AVA_K    of AVA_K

  RSM      Ch0      1.29564   17.7341  1.10341    0.63705   268.616  6.36389    3.67419
  RSM      Ch1      0.28513   16.5632  0.34057    0.19663   268.762  4.04147    2.33335
  RSM      Ch2      1.22170   16.5220  1.51869    0.87682   268.917  3.88229    2.24144
  RSM      Ch3      1.55668   16.4396  1.17210    0.67671   269.351  1.42785    0.82437
  SDM      Ch0      0.76397   16.5100  1.23396    0.71243   283.924  6.57995    3.79893
  SDM      Ch1      1.19302   15.9066  0.81254    0.46912   284.560  1.80352    1.04127
  SDM      Ch2      0.71729   15.6048  0.67795    0.39141   284.771  1.39643    0.80623
  SDM      Ch3      1.82817   15.2603  1.23109    0.71077   285.247  3.35938    1.93954
  UNM      Ch0      0.49014   12.5202  0.74346    0.42924   199.791  0.63699    0.36777
  UNM      Ch1      0.27358   12.4055  0.72813    0.42039   201.649  2.02392    1.16851
  UNM      Ch2      1.14369   12.3216  0.60035    0.34661   201.870  1.27012    0.73330
  UNM      Ch3      1.15269   12.2897  0.73741    0.42575   202.032  1.39998    0.80828
  WPM      Ch0      1.31770   14.9292  1.05809    0.61089   255.848  6.98909    4.03515
  WPM      Ch1      1.13002   14.0998  0.60766    0.35084   257.475  3.50437    2.02325
  WPM      Ch2      1.69651   13.9921  1.27348    0.73525   257.698  2.90110    1.67495
  WPM      Ch3      0.53858   13.7216  0.38924    0.22473   258.211  2.59926    1.50068
                      Breakdown of Means and Other Descriptive Statistics                     7
                                                                 21:40 Sunday, February 7, 2024

---------------------------- Effect=MULCHING*CHITOSAN_FOLIAR_SPRAY ----------------------------
                                          (continued)

         Chitosan           Std.    Std.            Std.    Std.            Std.    Std.
          foliar  Mean of Dev. of  Error  Mean of Dev. of  Error  Mean of Dev. of  Error
Mulching  spray     SWC     SWC    of SWC   TBC     TBC    of TBC   TFC     TFC    of TFC

  RSM      Ch0    29.6401 1.41509 0.81700   7.09    1.16  0.66973   2.92    0.97  0.56003
  RSM      Ch1    29.0991 1.97843 1.14225   7.45    0.83  0.47920   2.18    0.56  0.32332
  RSM      Ch2    29.0639 1.50774 0.87049   7.64    0.44  0.25403   2.09    0.38  0.21939
  RSM      Ch3    28.8528 1.31177 0.75735   7.79    0.62  0.35796   2.05    0.66  0.38105
  SDM      Ch0    33.9416 1.15319 0.66579   8.01    0.93  0.53694   1.61    0.84  0.48497
  SDM      Ch1    33.6945 3.42962 1.98009   8.33    1.03  0.59467   1.43    0.30  0.17321
  SDM      Ch2    33.5267 3.17894 1.83536   8.41    0.51  0.29445   1.18    0.77  0.44456
  SDM      Ch3    33.0180 3.74167 2.16025   8.57    0.76  0.43879   1.11    0.90  0.51962
  UNM      Ch0    28.1867 1.52152 0.87845   4.75    0.30  0.17321   3.92    0.63  0.36373
  UNM      Ch1    27.8667 2.28343 1.31834   6.19    0.60  0.34641   3.28    0.75  0.43301
  UNM      Ch2    27.8700 0.52421 0.30265   6.32    0.90  0.51962   3.07    0.92  0.53116
  UNM      Ch3    27.6367 1.46364 0.84503   6.57    1.20  0.69282   2.98    0.79  0.45611
  WPM      Ch0    34.5346 1.23515 0.71312   6.80    0.84  0.48497   3.00    0.88  0.50807
  WPM      Ch1    34.2215 1.71100 0.98785   7.15    0.37  0.21362   2.42    0.49  0.28290
  WPM      Ch2    33.8485 1.53723 0.88752   7.42    0.69  0.39837   2.26    1.18  0.68127
  WPM      Ch3    33.9216 2.02557 1.16947   7.53    0.87  0.50229   2.19    0.57  0.32909

         Chitosan Mean of                 Std. Error                 Std. Dev.    Std. Error
          foliar   PLANT_  Std. Dev. of       of         Mean of         of           of
Mulching  spray    HEIGHT  PLANT_HEIGHT  PLANT_HEIGHT  CHLOROPHYLL  CHLOROPHYLL  CHLOROPHYLL

  RSM      Ch0    25.6000     0.70000       0.40415      42.0367      0.33232      0.19186
  RSM      Ch1    30.2667     0.80208       0.46308      49.1700      1.51595      0.87523
  RSM      Ch2    30.7000     0.50000       0.28868      49.0367      0.69169      0.39935
  RSM      Ch3    30.9000     0.50000       0.28868      51.2700      0.91657      0.52918
  SDM      Ch0    24.9333     0.80208       0.46308      41.6033      0.96718      0.55840
  SDM      Ch1    29.7000     0.70000       0.40415      48.2367      0.61273      0.35376
  SDM      Ch2    30.0667     0.77675       0.44845      47.4367      0.61436      0.35470
  SDM      Ch3    30.1000     0.87178       0.50332      49.3033      0.36665      0.21169
  UNM      Ch0    21.8667     1.20139       0.69362      37.4033      2.80136      1.61737
  UNM      Ch1    25.4000     0.69282       0.40000      42.3000      0.55678      0.32146
  UNM      Ch2    25.9333     0.81445       0.47022      41.9000      0.30000      0.17321
  UNM      Ch3    26.4333     0.89629       0.51747      43.5667      0.83267      0.48074
  WPM      Ch0    24.4667     0.50332       0.29059      41.5300      2.12233      1.22533
  WPM      Ch1    29.6333     0.92916       0.53645      47.7000      1.18038      0.68149
  WPM      Ch2    29.6667     0.55076       0.31798      47.5333      1.27931      0.73861
  WPM      Ch3    29.9000     0.79373       0.45826      48.7000      0.20809      0.12014
                      Breakdown of Means and Other Descriptive Statistics                     8
                                                                 21:40 Sunday, February 7, 2024

---------------------------- Effect=MULCHING*CHITOSAN_FOLIAR_SPRAY ----------------------------
                                          (continued)

         Chitosan           Std. Dev.  Std. Error                                   Mean of
          foliar   Mean of      of         of      Mean of   Std. Dev.  Std. Error   SEED_
Mulching  spray   SHOOT_FW   SHOOT_FW   SHOOT_FW   ROOT_FW  of ROOT_FW  of ROOT_FW   YIELD

  RSM      Ch0     32.6900   1.26633     0.73112    9.9133    0.05508     0.03180   1694.88
  RSM      Ch1     37.7167   0.76501     0.44168   12.9100    0.35791     0.20664   2101.06
  RSM      Ch2     38.3400   0.47286     0.27301   13.3033    1.15314     0.66577   2131.53
  RSM      Ch3     38.6900   0.56956     0.32884   13.8633    0.66214     0.38229   2234.66
  SDM      Ch0     32.9433   1.46943     0.84838    8.9067    0.70515     0.40712   1708.21
  SDM      Ch1     38.0300   1.32548     0.76527   11.8767    0.30892     0.17836   2081.07
  SDM      Ch2     38.4767   1.03317     0.59650   12.3567    0.74541     0.43036   2109.63
  SDM      Ch3     38.6700   1.22049     0.70465   12.7667    0.13503     0.07796   2203.25
  UNM      Ch0     26.6167   1.38684     0.80069    6.7100    0.22113     0.12767   1167.79
  UNM      Ch1     31.5900   0.91652     0.52915    9.0200    0.06000     0.03464   1518.44
  UNM      Ch2     32.2533   1.28582     0.74237    9.5967    0.20207     0.11667   1559.06
  UNM      Ch3     33.0033   1.53731     0.88757   10.1833    0.18009     0.10398   1679.65
  WPM      Ch0     31.2667   1.20952     0.69832    8.3467    0.76788     0.44333   1692.34
  WPM      Ch1     36.7833   0.90290     0.52129   11.1400    0.28000     0.16166   2069.97
  WPM      Ch2     37.0867   0.29905     0.17266   11.5133    0.29297     0.16915   2108.36
  WPM      Ch3     37.4300   1.06108     0.61262   11.9633    0.38031     0.21957   2185.47

         Chitosan  Std. Dev. Std. Error
          foliar      of         of        Mean of     Std. Dev. of Std. Error of    Mean of
Mulching  spray   SEED_YIELD SEED_YIELD _N_PRECENTAGE _N_PRECENTAGE _N_PRECENTAGE P_PRECENTAGE

  RSM      Ch0      122.868    70.9380     3.42659       0.11214       0.064746      0.57729
  RSM      Ch1       48.701    28.1176     3.59523       0.10101       0.058316      0.74297
  RSM      Ch2       47.371    27.3496     3.71528       0.09972       0.057572      0.82447
  RSM      Ch3      143.599    82.9066     3.79324       0.05928       0.034226      0.89795
  SDM      Ch0        8.846     5.1070     3.32867       0.04096       0.023651      0.56375
  SDM      Ch1       32.937    19.0162     3.54908       0.10900       0.062930      0.69205
  SDM      Ch2       64.519    37.2499     3.59841       0.10102       0.058325      0.76080
  SDM      Ch3       46.758    26.9957     3.73987       0.05856       0.033810      0.83742
  UNM      Ch0       27.695    15.9899     2.12437       0.05804       0.033511      0.32562
  UNM      Ch1       43.968    25.3847     2.84012       0.09301       0.053701      0.55657
  UNM      Ch2      114.882    66.3272     2.95607       0.14720       0.084987      0.59633
  UNM      Ch3       78.136    45.1116     3.10819       0.07511       0.043367      0.62274
  WPM      Ch0       71.940    41.5343     3.04895       0.11526       0.066545      0.50771
  WPM      Ch1       41.718    24.0860     3.22179       0.11890       0.068650      0.67567
  WPM      Ch2       99.503    57.4479     3.35054       0.11221       0.064783      0.74502
  WPM      Ch3       75.924    43.8345     3.48867       0.09285       0.053606      0.81449
                      Breakdown of Means and Other Descriptive Statistics                     9
                                                                 21:40 Sunday, February 7, 2024

---------------------------- Effect=MULCHING*CHITOSAN_FOLIAR_SPRAY ----------------------------
                                          (continued)

         Chitosan                 Std. Error                                   Std. Error
          foliar  Std. Dev. of        of           Mean of     Std. Dev. of        of
Mulching  spray   P_PRECENTAGE   P_PRECENTAGE   K_PRECENTAGE   K_PRECENTAGE   K_PRECENTAGE

  RSM      Ch0      0.016270       0.009394        2.73843        0.11509       0.066445
  RSM      Ch1      0.020606       0.011897        2.94421        0.07913       0.045683
  RSM      Ch2      0.020176       0.011649        3.12080        0.10920       0.063046
  RSM      Ch3      0.016989       0.009809        3.22874        0.08179       0.047222
  SDM      Ch0      0.024043       0.013881        2.84317        0.09126       0.052686
  SDM      Ch1      0.020079       0.011593        3.03723        0.08069       0.046589
  SDM      Ch2      0.019725       0.011388        3.21315        0.10918       0.063035
  SDM      Ch3      0.021130       0.012199        3.32442        0.07173       0.041411
  UNM      Ch0      0.006550       0.003781        1.50001        0.05784       0.033393
  UNM      Ch1      0.024867       0.014357        2.20665        0.04814       0.027793
  UNM      Ch2      0.020177       0.011649        2.29161        0.05066       0.029247
  UNM      Ch3      0.021338       0.012319        2.36225        0.07452       0.043022
  WPM      Ch0      0.010798       0.006234        2.43989        0.10143       0.058559
  WPM      Ch1      0.018046       0.010419        2.68933        0.08045       0.046450
  WPM      Ch2      0.015799       0.009122        2.86794        0.10304       0.059492
  WPM      Ch3      0.016569       0.009566        2.96608        0.07745       0.044718

         Chitosan
          foliar     Mean of        Std. Dev. of    Std. Error of
Mulching  spray   NA_PRECENTAGE    NA_PRECENTAGE    NA_PRECENTAGE

  RSM      Ch0       0.42006          0.022674         0.013091
  RSM      Ch1       0.33916          0.036995         0.021359
  RSM      Ch2       0.27743          0.012919         0.007459
  RSM      Ch3       0.24064          0.011359         0.006558
  SDM      Ch0       0.42647          0.023522         0.013581
  SDM      Ch1       0.34558          0.036669         0.021171
  SDM      Ch2       0.28497          0.012855         0.007422
  SDM      Ch3       0.24833          0.013057         0.007539
  UNM      Ch0       0.62490          0.009902         0.005717
  UNM      Ch1       0.40716          0.000500         0.000289
  UNM      Ch2       0.37528          0.002893         0.001670
  UNM      Ch3       0.33143          0.003473         0.002005
  WPM      Ch0       0.41210          0.017278         0.009975
  WPM      Ch1       0.34218          0.033353         0.019256
  WPM      Ch2       0.28507          0.012007         0.006932
  WPM      Ch3       0.25050          0.010510         0.006068
